# Supplementary material for: Concerns Discussed on Chinese and French Social Media During the COVID-19 Lockdown: Comparative Infodemiology Study Based on Topic Modeling
Source: JMIR Form Res. 2021 Apr 5;5(4):e23593. doi: 10.2196/23593 (PMC8023382; doi:10.2196/23593)
Supplement: Multimedia Appendix 1 [file formative_v5i4e23593_app1.xlsx]

## Sheet: Feuil1
Supplementary Table 1 Keywords for extraction
Keyword categories	Keywords in Chinese	Keywords in French
COVID-19 related	新冠 (new corona)，新冠肺炎 (new corona pneumonia)，新冠病毒 (new coronavirus)，不明原因肺炎 (pneumonia of unknown cause)，SARS，SARS病毒 (SARS virus)，SARS冠状病毒2 (SARS COV 2)，疫情 (epidemic)，防疫 (epidemic prevention)，抗疫 (fight against epidemic)	coronavirusfrance, 2019 nCoV, Covid 19, Coronavirus, CoronavirusOutbreak, Covid19, COVID19fr, covidfrance, covid, covid+
Lockdown related	封城 (lockdown)，隔离 (quarantine)	confinement (lockdown), restezchezvous (stay home)
	解封 (lift lockdown)，健康码 (health code)，绿码 (green QR code)	deconfinement (lift lockdown), StopCOVID, tracking
