# Supplementary material for: Concerns Discussed on Chinese and French Social Media During the COVID-19 Lockdown: Comparative Infodemiology Study Based on Topic Modeling
Source: JMIR Form Res. 2021 Apr 5;5(4):e23593. doi: 10.2196/23593 (PMC8023382; doi:10.2196/23593)
Supplement: Multimedia Appendix 2 [file formative_v5i4e23593_app2.xlsx]

## Sheet: Feuil1
Supplementary Table 2 Preprocessing steps applied in Chinese and French social media posts
Step	Chinese	French
Filtering posts in the language of interest	yes	yes
Switch to lowercase	no	yes
Removing ponctuation	yes	yes
Tagging durations	yes	yes
Tagging numeric character	yes	yes
Removing stopwords	yes	yes
Removing abusive white spaces	yes	yes
Stemming	no	yes
Tokenization	yes	yes
Keep tokens appearing at least 10 times	yes	yes
