# Supplementary material for: Concerns Discussed on Chinese and French Social Media During the COVID-19 Lockdown: Comparative Infodemiology Study Based on Topic Modeling
Source: JMIR Form Res. 2021 Apr 5;5(4):e23593. doi: 10.2196/23593 (PMC8023382; doi:10.2196/23593)
Supplement: Multimedia Appendix 3 [file formative_v5i4e23593_app3.xlsx]

## Sheet: Feuil1
Topic	Proportion	Top terms
Worries and request for the lockdown of Wuhan	29.85	no, now, SARS, real, hope, don't, case, find, already, know, diagnosis, mask, whole country, no, can't, in those years, probable, people
Fears of being infected	17.89	mask, no, now, real, today, no, find; hospital, want, go home, already, can't, know, diagnosis, buy, everyday, eat
The first cases out of Wuhan	3.47	case, find, confirmed case, patient, Thailand, second case, age, China, one person, South Korea, woman, chinese nationality, ministry of health, now, first case, Japon, currently, two persons, publish
Description of first cases	3.24	patient, fever, case, infect, treatment, diangosis, country, age, first case, confirmed case, hospital, symptom, centerfor disease control and prevention, commission, fixed-point hospital, sanitation, health, doctor visiting
Evolution and statistics of the epidemic	5.41	case, disease case, infection, confirmed case, new case, find, patient, national health commission, die, wuhan, currently, beijing, notification, accumulative total, report, first case, guangdong, appear
Discovery of the new virus	6.04	infect, rise, virus, find, disease, breathe, pathogen, currently, China, serious, first step, prevent, MERS, popularization of science, respiratory tract, publish, syndrome, predicate
Expert opinions on the epidemic	4.57	human to human, expert; probably, similar; case, find, continue, risk, infection, China, genetic, sequence, break out, low, pay attention, diffuse
Infectiousness of the virus	3.92	Zhong Nanshan, human to human, infection, infectivity, sure, protein, compare, currently, no, climb, ACE, CCTV, right now, place, probably, strong, news
Fake news and true informations	3.58	South Korea, eat, now, prevent, case, mask, indigowoad root, virus infection, drink, hahaha, rumor, smoke, map, wear, chinese rice pudding, no, double-fold eyelids, real
Expert evaluation of spread change	3.19	country, wuhan, national health commission, Hubei, Zhong Nanshan, expert team, prevent and control, expert, commission, occur, research, source, infect, controlable, team leader, immediate, home location
Traffic controls in China and abroad	2.66	staff person, passenger, pass in and out, reinforce, quarantine, South Korea, check, wuhan, airport, China, implement, prevent and control, vehicle, city, infect, proceed, control, case, strength
Early governmental actions	1.99	prevent and control, health, job, sanitation, commission, country, shanghai, publish, case, require, set up, reinforce, department, pay high attention to, city government, in time, expert group, municipal party committe
Importance of personal hygiene and protection	5.47	mask, hospital, wear, don't, infect, doctor, must, protect, medical staff, patient, attention, go out, fever, prevent, find, avoid, do well, in time, patient
Irrelevant messages related to makeup	6.29	concealer, sun cream, moisturize, liquid foundation, cushion compact, skin color, make up, skin, discount coupon, blemish balm, weibo, durable, brighten, cream
Irrelevant messages related to traffic accident	1.7	entrance, quarantine, isolation strip, boar, high speed, traffic police,driver, central, trucks, produce, no, locale, this year, bull, fence, customs, enter into
