# Supplementary material for: Concerns Discussed on Chinese and French Social Media During the COVID-19 Lockdown: Comparative Infodemiology Study Based on Topic Modeling
Source: JMIR Form Res. 2021 Apr 5;5(4):e23593. doi: 10.2196/23593 (PMC8023382; doi:10.2196/23593)
Supplement: Multimedia Appendix 4 [file formative_v5i4e23593_app4.xlsx]

## Sheet: Feuil1
Topic	Proportion	Top terms
General opinions on the situation	15.15	no, China, now, SARS, possible, already, outbreak, nationwide, appear, know, country, won't, serious, many, panic, cause, infect, hope
Daily life and personal difficulties during lockdown	13.79	today, eat, no, want, at home, now, no, everyday, at home, hope, real, go out, see, know, inside, mask, already
Organization in hospitals	4.8	hospital, patient, infect, doctor, discharge, treatment, suspect, medical staff, serious case, patient, one, save, fever, years old, cure, diagnosis, fight, medical
Epidemic statistics	4.23
Scientific knowledges	5.23	infect, symptom, spread, patient, flu, infectious disease, fever, prevent, human, possible, plan, cold, diagnosis and treatement, disease, health, contact, find
Experts opinions	4.25	time, express, news, spread, China, case, director, infect, incubation period, double, around, expert, CDC, Zhong Nanshan, express conference, short, infect, country
Animal origin of the epidemic	4.23	market, seafood, Huanan, exist, massive, wild animal, excrement, game dish, eat, human, no, expert, patient, possible, latest, positive, bat, map
Research advancement (treatment, vaccins, etc)	4.04	drug, research, China, Shanghai, find, test, vaccine, treat, R&D, effective, academician, Shuanghuanglian, institut, team, patient, USA, possible
Fake news and true information	1.3	rumor, prevent, immune system, mask, Zhong Nanshan, academician, latest, smoke, false, drink, infect, against, viral infection, statement, dispel rumours, suggest, alcohol, forward, anti-virus, not easy
Discussions on governmental actions	17.76	mask, no, now, don't, diagnosis, no, real, go out, wear, know, Hubei, hospital, already, at home, hope, can't, staff, come back
National emergency responses	5.96	prevent and control, infect, work, emergency, headquarters, response, public health, event, break out, do well, staff, health, start up, release, people, announce, measure, first level, reaction
News about Li Wenliang; warning of fake news by the police	3.6	doctor, release, diagnosis, news, information, Wuhan, news, infect, Li Wenliang, find, appear, one person, false rumor, classmate, start a rumour, situation, Hubei
Traffic controls in China and abroad	3.14	China, case, infect, find, latest, diagnosis, channel, old, fist case, veterinary, situation, traveller, flight, Italy, announce, economic, Beijing, passenger
Chinese New Year wishes and encouragements	8.73	come on, fight, China, weibo, first line, prevent and control, together, million people united as one, medical staff, hope, tribute, nationwide, people, peace, win, Hubei, Zhu Yilong, love
Solidarity and donation	3.62	supplies, mask, donate, medical use, medical, prevent and control, hospital, fight, prevent and protect, Hubei, Wuhan, donate, Japan, ten thousand Yuan, infect, for, support, love, urgence
