# Supplementary material for: Concerns Discussed on Chinese and French Social Media During the COVID-19 Lockdown: Comparative Infodemiology Study Based on Topic Modeling
Source: JMIR Form Res. 2021 Apr 5;5(4):e23593. doi: 10.2196/23593 (PMC8023382; doi:10.2196/23593)
Supplement: Multimedia Appendix 5 [file formative_v5i4e23593_app5.xlsx]

## Sheet: Feuil1
Topic	Proportion	Top terms
Daily life and personal difficulties during lockdown	22.2	today, eat, no, want, no, at home, now, diary, real, already, everyday, inside, know, go out, life, home, buy
Situations in hospitals	4.86	hospital, patient, infect, discharge, doctor, age, hubei, person, medical team, treatment, cure, one (person), diagnosis, serious case, wuhan, medical treatment, people, nurse, patient
General opinions on the global situation	18.2	China, USA, no, country, now, probably, infect, mask, already, worldwide, know, world, break out, many, problem, control, diagnosis
Global impact of the epidemic	6
International public figure infections	5.87	USA, infect, diagnosis, Italy, positive, report, test, show, test, express, president, Trump, Iran, UK, accept, China, number, media, time
Global evolution and statistics	5.42	diagnosis, case, case, new addition, accumulate, death, patient, discharge, inported, infect, cure, beyond the borders, case of COVID, report, South Korea, time, USA, number of person
Virological research advances	5.03	research, find, team, China, USA, infect, name, COVID, publish, laboratory, protein, antibody, probably, research paper, disease, vaccin
Expert opinion	4.93	Zhong Nanshan, infect, spread, flu, expert, possible, patient, express, appear, no, academician, Zhang Wenhong, symptom, news, human, country, expert team, won't
Research advancement (treatment, vaccins, etc)	4.09	chloroquine, treatment, medecin, phosphate, vaccin, hydroxyl, R&D, effective, clinical, news, drug, prevent, USA, express, face, use, Zhong Nanshan, patient
Specific measures and impacts of the lockdown	4.89	staff, Hubei, test, community, prevent and control, centralized, enter a country, work, proceed, at home, back to work, diagnosis, Shanghai, require, hospital, period, no
Governmental risk evalulation for the return to normal	4.22	prevent and control, work, headquarter, response, resk, release, do well, infect, news, express conference, back to work, health, company, convene, situation, inform, fight, staff
Controls of imported cases; death of Li Wenliang	3.03	man, woman, hotel, diagnosis, infect, person, Beijing, release, report, one person, Li Wenliang, police, news, investigate, recent, Quanzhou, happen
Mourning day; protective measures for the return to normal	1.57	mask, disinfect, wear, grieve over sb.'s death, martyr, death, sunscreen, weibo, death, protect, compatriot, survive, alcohol, fight, diagnosis
Tributes to first line and the importance of unity	8.76	come on, China, weibo, fight, first line, tribute, together, fight against epidemic, love, hero, hope, nationwide, people, Hubei, action
Good intentions against the epidemic	0.84	check in, fight against epidemic, action, hold on, everyday, promise, sina, meaning, donate and help, period, every, event, ambulance, epidemic area, Xiao Zhan, attitude, express
