# Supplementary material for: Concerns Discussed on Chinese and French Social Media During the COVID-19 Lockdown: Comparative Infodemiology Study Based on Topic Modeling
Source: JMIR Form Res. 2021 Apr 5;5(4):e23593. doi: 10.2196/23593 (PMC8023382; doi:10.2196/23593)
Supplement: Multimedia Appendix 6 [file formative_v5i4e23593_app6.xlsx]

## Sheet: Feuil1
Topic	Proportion	Top terms
Everyday life during pre-lockdown (adapting to early measures)	28.78	going to, if, world, people, virus, go, week, today, person, French, evening, life, suddenly, hand, lockdown, stop, little, fear
Non observance of preventive measures, irresponsibility of the French	10.4	people, French, if, person, virus, going to, stupid, world, respect, park, go out, vote, today, go, stay, lockdown, instruction, Paris
Reorganization of the society after early measure annoucement	7.96	measure, service, inform, epidemic, crisis, monday, ensure, situation, public, ongoing, place, information, face, sanitary, company, team, order, health, announce
Uncertainties and incomprehension regarding the establishment of lockdown	4.69	child, if, work, person, school, going to, go, parent, ask, staff, risk, infect, company, stay, home, monday, alone, close, class, shopping
Shortage in supermarkets	3.18	pasta, people, toilet paper, store shelf, buy, stock, supermarket, store, paper, toilet, shortage, rob, shopping, going to, water, rice, empty, gel, crowded
Evolution and statistics of the epidemic	3.01	case, death, deceased, people, confirmed, Italy, new, number, total, million, stage, serious, China, figures, country, infect, region
Fake news and true information before lockdown announcement	1.82	evening, total, curfew, announce, military, Macron, tuesday, president, measure, information, from, day, go, Emmanuel, Paris, police, decree
Scientific knowledge regarding the epidemic and seriousness of the situation	2.31	test, if, case, person, virus, symptom, doctor, serious, measure, ill, health, fever, risk, patient, number, infected, flu, infect, circulate
Responsibility of the government and comparison to measures taken by other countries	26.11	French, government, crisis, measure, if, country, virus, going to, health, Italy, sanitary, political, world, epidemic, boarder, people, Macron, case, situation
Criticism of the maintaining of mayoral elections	2.99	round, election, report, vote, mayoral, vote, cancel, first, if, political, second, abstention, result, today, maintain, evening, risk, sunday
Closing of non-essential locations	2.97	close, open, closing, business, restaurant, bar, location, announce, close, public, tobacco, border, evening, essential, school, café, cinema, essential, leave
Mayoral elections & respecting preventive measures	2.59	vote, hand, mask, gel, office, respect, distance, person, glove, station, instruction, neither, vote, wash, security, hydroalcoholic, people, gesture, pen
Tribute and gesture of solidarity with health workers in the context of medical material shortage	2.3	mask, caregiver, hospital, staff, gel, doctor, health, service, going to, hydroalcoholic, make, help, hospital, if, means, medical, emergency, hospitalized, bed
Announcement of regionalized news radio programes to inform people and to organize local solidarity	0.6	special, solidarity, question, blue, morning, answer, information, give, thanks to, prefect, rector, agency, health, regional, monday, keep, child, solidarity
Incitement to respect social distancing measures	0.29	virus, measures, economy, keep, school, store, protect, factory, fatal, will do, will spread, will develop, essential, save, advice, imagine, unify, video, adopt
