# Supplementary material for: Concerns Discussed on Chinese and French Social Media During the COVID-19 Lockdown: Comparative Infodemiology Study Based on Topic Modeling
Source: JMIR Form Res. 2021 Apr 5;5(4):e23593. doi: 10.2196/23593 (PMC8023382; doi:10.2196/23593)
Supplement: Multimedia Appendix 7 [file formative_v5i4e23593_app7.xlsx]

## Sheet: Feuil1
Topic	Proportion	Top terms
Difficulties and worries during lockdown	31.48	going to, if, people, go out, life, world, person, cause, make, want, lol, mother, crazy, start, alone, going to, suddenly
Everyday life during early lockdown	19.5	today, going to, if, evening, daytime, week, period, day, first, life, little, look, video, home, best, hour
Non observance of preventive measures, irresponsibility of the French and criticisms of the government handling of the crisis	8.32	respect, people, person, if, going to, French, world, Paris, virus, street, go, Parisian, go out, stupid, do, neighborhood, town, police, rule
Uncertainties regarding lockdown and the socioeconomic impacts of temporary unemployment	4.41	if, work, week, "cours", mask, going to, people, company, pay, period, person, go out, ask, right, question, walk , go out, go, stop
Challenges on social media	1.96	Aya, Niska, photo, toilet paper, challenge, insta, head, skin, head, vs, do, story, clash, ride, people
Prefered activities during lockdown	1.52	work, series, reading, cooking, video, game, rest, Twitter, sport, hugh, activity, question, Netflix, DIY, spotify, sex, dirty, water, special
Evolution and statistics of the epidemic	6.9	case, death, if, test, Italy, total, person, country, mask, China, virus, going to, deceased, epidemic, number, measure, world, week
Hydroxychloroquine and Dr Raoult	2.01	hydroxychloroquine, treatment, patient, Raoult, via, chloroquine, doctor, for, Didier, study, azithromycine, test professor, trial, use, treat, result, symptom
Anger and criticisms of the political class and the handling of the crisis	11.11	crisis, government, if, measure, French, sanitary, life, country, going to, health, respect, face, mask, period, state, advice, situation, political, world
Strengthening of lockdown measures	2.17	via, measure, travel, attestation, announce, respect, week, end, face, curfew, go out, control, total, country, first, case, state
Authorization for hospitals to prescribe hydroxychloroquine and the association Lopinavir / Ritonavir	0.45	hydroxychloroquine, patient, associated, prescribed, health, affected, lopinavir, ritonavir, doctor, responsibility, administer, distribution, decree, public, prescription, autorization, article, code, derogation
Initiatives and solidarity to keep active personnally and professionnaly (work, school)	4.19	period, via, child, free, offer, online, video, inform, site, team, help, idea, new, information, during, cour, link, home
Raising of awareness of the situation and incitement to respect preventive measures	3.52	person, if, virus, respect, life, people, care, take, relative, family, stay, face, child, alone, continue, case, stay, period, work
Tributes and gesture of solidarity with frontline workers	1.53	mask, caregiver, staff, health, doctor, service, person, team, evening, protection, hospital, gel, support, protect, hospital, hospitalized, help, mobilize
Free video content and media rivalries	0.93	canal, free, channel, audiovisual council, free-to-air, period, program, movie, broadcast, people, if, stop, offer, Netflix, complaint, suscriber
