# Supplementary material for: Concerns Discussed on Chinese and French Social Media During the COVID-19 Lockdown: Comparative Infodemiology Study Based on Topic Modeling
Source: JMIR Form Res. 2021 Apr 5;5(4):e23593. doi: 10.2196/23593 (PMC8023382; doi:10.2196/23593)
Supplement: Multimedia Appendix 8 [file formative_v5i4e23593_app8.xlsx]

## Sheet: Feuil1
Topic	Proportion	Top terms
Small talks and humor regarding the lockdown	20.63	going to, if, people, beginning, life, go out, lol, world, suddenly, start, person, go, see, day, week, well, alone, cause
Everyday life during lockdown - cultural and musical events	13.87	today, period, video, via, if, world, life, week, new, day, little, first, beginning, benefit, photo, going to, watch, movie
Worries about school reopening, the respect of measures and vulnerable people	7.22	respect, if, person, child, people, barrier, gesture, school, going to, life, work, mask, virus, go, parent, family, alone, risk, go out
Working life and support solutions during the lockdown	5.26	period, question, advice, offer, online, free, information, support, team, inform, service, site, if, activity, work, find, during
Evolution of the epidemic in France & worries regarding the lifting of the lockdown	3.42	case, test, virus, if, wave, person, epidemic, number, death, country, mask, patiet, doctor, ill, infect, via, treatment, risk, population
Evolution and statistics of the epidemic	2.06	case, death, deceased, person, million, number, total, hour, beginning, reanimation, outcome, week, figure, confirmed, new, leave, country
Criticism of the political class and the handling of the crisis	21.13	if, going to, government, French, mask, people, country, world, crisis, person, Macron, death, state, respect, virus, political, test, alone, question
General impact of lockdown & opinions on lockdown lift (regarding work and school)	7.43	sanitary, measure, work, company, crisis, health, activity, state, social, return to work, employe, plan, security, place, economic, situation, government, via, ensure
Criticism of police actions	2.36	via, respect, police, violence, call, control, man, woman, police officer, person, ramadan, within, prefect, right, law enforcement, agency, hunter, neighborhood, rule
Opposition of politics to the government plan for the lifting of the lockdown	1.08	plan, vote, via, government, deputy, La République En Marche, Martine, group, Wonner, assembly, Youtube, deputy, excluded, alone, national, Jean, Senat, debate, mayor
Lockdown lift plan and conditions of school reopening	5.06	via, school, announce, Philippe, plan, prime, Macron, minister, direction, government, reopening, mayor, monday, going to, mask, week, date, from, Edouard
Regional decisions on transport after lockdown lift - requirement to wear a mask	3.3	via, transport, bike, travel, Paris, attestation, leave, town, street, neach, mask, plan, public, car, Parisian, wear, respect, bicycle path
Lockdown lift maps	2.5	map, red, start, green, orange, via, zone, region, colour, up, error, if, find out, here, first, new, temporary, Corsica, travel
Advantages and dangers of tracing app	1.71	application, via, project, tracing, government, app, French data protection agency, numeric, contact, give, app, opinion, Google, trace, private, mobile, use, freedom
Mobilization of textile companies and factories for protection making in the context of mask shortage	2.97	mask, test, wear, order, caregiver, protection, mandatory, neither, staff, price, euro, deliver, barrier, if, gesture
